# Supplementary material for: Differential Effects of Dietary versus Exercise Intervention on Intrahepatic MAIT Cells and Histological Features of NAFLD
Source: Nutrients. 2022 May 25;14(11):2198. doi: 10.3390/nu14112198 (PMC9182470; doi:10.3390/nu14112198)
Supplement: Supplementary file 1 [file nutrients-14-02198-s001.zip]

Archive with 1 entries (1 files):
- nutrients-1698839-supplementary.pdf
